# Supplementary material for: A new species of Amphictene (Annelida, Pectinariidae) from the northern South China Sea
Source: Zookeys. 2015 Dec 14;(545):27–36. doi: 10.3897/zookeys.545.6454 (PMC4714364; doi:10.3897/zookeys.545.6454)
Supplement: XML Treatment for Amphictene [file zookeys.545.6454-treatment1.xml]

<!DOCTYPE tp:taxon-treatment
  PUBLIC "-//TaxonX//DTD Taxonomic Treatment Publishing DTD v0 20100105//EN" "tax-treatment-NSO.dtd">
<tp:taxon-treatment xmlns:tp="http://www.plazi.org/taxpub"><tp:treatment-meta><kwd-group><label>Taxon classification</label><kwd><named-content content-type="kingdom">Animalia</named-content></kwd><kwd><named-content content-type="order">Terebellida</named-content></kwd><kwd><named-content content-type="family">Pectinariidae</named-content></kwd></kwd-group><mixed-citation publication-type="journal"><person-group><name><surname>Zhang</surname><given-names>Jinghuai</given-names></name><name><surname>Zhang</surname><given-names>Yanjie</given-names></name><name><surname>Qiu</surname><given-names>Jian-Wen</given-names></name></person-group><article-title>A new species of <italic><tp:taxon-name><tp:taxon-name-part taxon-name-part-type="genus">Amphictene</tp:taxon-name-part></tp:taxon-name></italic> (<tp:taxon-name><tp:taxon-name-part taxon-name-part-type="phylum">Annelida</tp:taxon-name-part></tp:taxon-name>, <tp:taxon-name><tp:taxon-name-part taxon-name-part-type="family">Pectinariidae</tp:taxon-name-part></tp:taxon-name>) from the northern South China Sea</article-title><source>Zookeys</source><day>14</day><month>12</month><year>2015</year><volume>2015</volume><issue>545</issue><fpage>27</fpage><lpage>36</lpage><pub-id pub-id-type="doi">10.3897/zookeys.545.6454</pub-id></mixed-citation></tp:treatment-meta><tp:nomenclature><label>GENUS</label><tp:taxon-name>
                            <tp:taxon-name-part taxon-name-part-type="genus">Amphictene</tp:taxon-name-part>
                        </tp:taxon-name><tp:taxon-authority>Savigny in Lamarck, 1818</tp:taxon-authority></tp:nomenclature><tp:treatment-sec sec-type="Type species"><title>Type species.</title><p><italic><tp:taxon-name><tp:taxon-name-part taxon-name-part-type="genus">Amphitrite</tp:taxon-name-part> <tp:taxon-name-part taxon-name-part-type="species">auricoma</tp:taxon-name-part></tp:taxon-name></italic> Müller, 1776</p></tp:treatment-sec></tp:taxon-treatment>
