# Supplementary material for: A new species of Amphictene (Annelida, Pectinariidae) from the northern South China Sea
Source: Zookeys. 2015 Dec 14;(545):27–36. doi: 10.3897/zookeys.545.6454 (PMC4714364; doi:10.3897/zookeys.545.6454)
Supplement: XML Treatment for Amphictene alata [file zookeys.545.6454-treatment2.xml]

<!DOCTYPE tp:taxon-treatment
  PUBLIC "-//TaxonX//DTD Taxonomic Treatment Publishing DTD v0 20100105//EN" "tax-treatment-NSO.dtd">
<tp:taxon-treatment xmlns:tp="http://www.plazi.org/taxpub"><tp:treatment-meta><kwd-group><label>Taxon classification</label><kwd><named-content content-type="kingdom">Animalia</named-content></kwd><kwd><named-content content-type="order">Terebellida</named-content></kwd><kwd><named-content content-type="family">Pectinariidae</named-content></kwd></kwd-group><mixed-citation publication-type="journal"><person-group><name><surname>Zhang</surname><given-names>Jinghuai</given-names></name><name><surname>Zhang</surname><given-names>Yanjie</given-names></name><name><surname>Qiu</surname><given-names>Jian-Wen</given-names></name></person-group><article-title>A new species of <italic><tp:taxon-name><tp:taxon-name-part taxon-name-part-type="genus">Amphictene</tp:taxon-name-part></tp:taxon-name></italic> (<tp:taxon-name><tp:taxon-name-part taxon-name-part-type="phylum">Annelida</tp:taxon-name-part></tp:taxon-name>, <tp:taxon-name><tp:taxon-name-part taxon-name-part-type="family">Pectinariidae</tp:taxon-name-part></tp:taxon-name>) from the northern South China Sea</article-title><source>Zookeys</source><day>14</day><month>12</month><year>2015</year><volume>2015</volume><issue>545</issue><fpage>27</fpage><lpage>36</lpage><pub-id pub-id-type="doi">10.3897/zookeys.545.6454</pub-id></mixed-citation></tp:treatment-meta><tp:nomenclature><tp:taxon-name>
                            <tp:taxon-name-part taxon-name-part-type="genus">Amphictene</tp:taxon-name-part>
                            <tp:taxon-name-part taxon-name-part-type="species">alata</tp:taxon-name-part>
                        <object-id xmlns:xlink="http://www.w3.org/1999/xlink" content-type="zoobank" xlink:type="simple">http://zoobank.org/0DE5D0F9-FCF9-4FDF-A300-786BC1A0F88C</object-id></tp:taxon-name><tp:taxon-status xmlns:xlink="http://www.w3.org/1999/xlink" xlink:type="simple">sp. n.</tp:taxon-status><xref ref-type="fig" rid="F1">Figs 1</xref><xref ref-type="fig" rid="F2">, 2</xref><xref ref-type="fig" rid="F3">, 3</xref><xref ref-type="table" rid="T1">, Table 1</xref></tp:nomenclature><tp:treatment-sec sec-type="material"><title>Material examined.</title><p>15 type specimens, all collected from the silt-clay bottom of Daya Bay and Honghai Bay, Guangdong Province, China at 6 to 22.5 m depth (Table <xref ref-type="table" rid="T1">1</xref>). <!--PageBreak--><bold>Holotype</bold>: MBM283388. <bold>Paratypes</bold>: MBM283389, MBM283390, MBM283391 and MBM283392, SCSMBC006677, SCSMBC006678, SCSMBC006679 (prepared for SEM), SCSMBC006680, SCSMBC006681, SCSMBC006682, SCSMBC006683 (prepared for SEM), AMW.48292, AMW.48293 and AMW.48294. Among them, SCSMBC006681 and SCSMBC006682 are incomplete with 14 anterior segments and 12 anterior segments, respectively. SCSMBC006679 and SCSMBC006683 are each broken into two fragments. Others specimens are complete.</p></tp:treatment-sec><tp:treatment-sec sec-type="Etymology"><title>Etymology.</title><p>The specific name <italic>alata</italic> is derived from <italic>ala</italic>, a Latin word for wing. It refers to the pair of wing-shaped dorsal lateral lobes on segment 3, a distinctive feature for this species.</p></tp:treatment-sec><tp:treatment-sec sec-type="Diagnosis"><title>Diagnosis.</title><p>Cephalic veil completely free from operculum forming dorsal semi-circle around numerous peristomial palps. Rim of cephalic veil with 11 to 16 long cirri. Dorsal operculum raised with 20–25 marginal cirri. Comb-like branchiae present on segments 3 and 4. A pair of dorsal lateral lobes present on segment 3. Chaetigers 1 to 3 (segments 5 to 7) with notopodia and notochaetae only. Chaetigers 4 to 16 (segments 8 to 16) biramous with notopodia, neuropodia, notochaetae and neurochaetae. Notochaetae winged capillaries. Neurochaetal uncini with major teeth arranged in two to three rows. Segment 21 with a pair of large lateral lobes but without chaetae. Scaphe distinctly separated from abdomen, with 26–37 pairs of short hooks with a slightly curved tip.</p></tp:treatment-sec><tp:treatment-sec sec-type="Description"><title>Description.</title><p>Preserved specimens pale cream to grey in colour. Body length of intact specimens including scaphe 16.0 to 50.7 mm, and greatest width at cephalic region 2.2 to 6.9 mm (Table <xref ref-type="table" rid="T1">1</xref>). Cephalic veil completely free from operculum, forming dorsal semi-circular lobe surrounding numerous peristomial palps. Rim of cephalic veil with 11 to 16 long smooth cirri; cirri basally triangular, tapering to form terminal filament (Figs <xref ref-type="fig" rid="F1">1A</xref>, <xref ref-type="fig" rid="F2">2E</xref>, <xref ref-type="fig" rid="F3">3B</xref>). Doral opercular margin raised, crenulated with 8 to 13 triangular dorsal lappets and 5 to 6 pairs of short smooth lateral cirri (Figs <xref ref-type="fig" rid="F1">1B</xref>, <xref ref-type="fig" rid="F2">2D</xref>, <xref ref-type="fig" rid="F3">3A</xref>). Operculum with 8 to 11 pairs of golden paleae, fan-shaped on each side with ventral ones longer than lateral ones, curved dorsally with extended tips (Figs <xref ref-type="fig" rid="F1">1B</xref>, <xref ref-type="fig" rid="F2">2B</xref>, <xref ref-type="fig" rid="F3">3A</xref>).</p><fig id="F1" position="float" orientation="portrait"><label>Figure 1.</label><caption><p><italic><tp:taxon-name><tp:taxon-name-part taxon-name-part-type="genus">Amphictene</tp:taxon-name-part> <tp:taxon-name-part taxon-name-part-type="species">alata</tp:taxon-name-part></tp:taxon-name></italic> sp. n., drawn from holotype MBM283388. <bold>A</bold> ventral view of anterior end <bold>B</bold> lateral view of anterior end <bold>C</bold> dorsal view of posterior end <bold>D</bold> ventral view of notochaeta 1 <bold>E</bold> ventral view of notochaeta, chaetiger 2 <bold>F</bold> dorsal view of notochaeta, chaetiger 2 <bold>G</bold> lateral view of neurochaeta uncinus. Scale bars: 1 mm (<bold>A–C</bold>); 50 μm (<bold>D–F</bold>); 5 μm (<bold>G</bold>). Abbreviations for morphological characters have been defined in Material and methods.</p></caption><graphic xmlns:xlink="http://www.w3.org/1999/xlink" xlink:href="zookeys-545-027-g001.jpg" position="float" orientation="portrait" xlink:type="simple" id="oo_69553.jpg"/></fig><fig id="F2" position="float" orientation="portrait"><label>Figure 2.</label><caption><p><italic><tp:taxon-name><tp:taxon-name-part taxon-name-part-type="genus">Amphictene</tp:taxon-name-part> <tp:taxon-name-part taxon-name-part-type="species">alata</tp:taxon-name-part></tp:taxon-name></italic> sp. n. paratypes W.48293. <bold>A</bold> tube, broken in the middle <bold>B</bold> dorsal view of the whole worm <bold>C</bold> ventral view of the whole worm <bold>D</bold> dorsal view of anterior end <bold>E</bold> ventral view of anterior end <bold>F</bold> lateral view of anterior end <bold>G</bold> lateral view of posterior end. Scale bars: 1 cm (<bold>A</bold>); 5 mm (<bold>B, C</bold>); 2 mm (<bold>D, E</bold>); 1 mm (<bold>F, G</bold>). Abbreviations for morphological characters have been defined in Material and methods.</p></caption><graphic xmlns:xlink="http://www.w3.org/1999/xlink" xlink:href="zookeys-545-027-g002.jpg" position="float" orientation="portrait" xlink:type="simple" id="oo_69554.jpg"/></fig><fig id="F3" position="float" orientation="portrait"><label>Figure 3.</label><caption><p><italic><tp:taxon-name><tp:taxon-name-part taxon-name-part-type="genus">Amphictene</tp:taxon-name-part> <tp:taxon-name-part taxon-name-part-type="species">alata</tp:taxon-name-part></tp:taxon-name></italic> sp. n. Scanning electron micrographs of paratype SCSMBC006683. <bold>A</bold> dorsal view of anterior end <bold>B</bold> ventral view of anterior end <bold>C</bold> lateral view of anterior end <bold>D</bold> left dorsal lateral lobe on segment 3 <bold>E</bold> some examples of the scaphal hooks <bold>F, H, I</bold> ventral view of notochaetae from chaetiger 2 <bold>G</bold> dorsal view of notochaetae from chaetiger 2 <bold>J</bold> ventral view of notochaetae from chaetiger 4 <bold>K, L</bold> and <bold>M</bold> ventral neurochaetae from chaetiger 4, 6 and 13, respectively <bold>N</bold> and <bold>O</bold> dorsal neurochaetae from chaetiger 5 and 16, respectively <bold>P</bold> dorsolateral view of scaphe <bold>Q</bold> ventral view of scaphe. Scale bars: 2 mm (<bold>A–C</bold>); 500 μm (<bold>D</bold>); 100 μm (<bold>E, J</bold>); 200 μm (<bold>F, G</bold>); 20 μm (H, I); 5 μm (<bold>K–M, O</bold>); 10 μm (<bold>N</bold>); 1 mm (<bold>P, Q</bold>). Abbreviations for morphological characters have been defined in Material and methods.</p></caption><graphic xmlns:xlink="http://www.w3.org/1999/xlink" xlink:href="zookeys-545-027-g003.jpg" position="float" orientation="portrait" xlink:type="simple" id="oo_69555.jpg"/></fig><p>Tentacular cirri subulate, annulate, tapering to apex (Figs <xref ref-type="fig" rid="F1">1A, B</xref>). First pair of tentacular cirri arises on ventral posterolateral margin of segment 1 (Figs <xref ref-type="fig" rid="F1">1B</xref>, <xref ref-type="fig" rid="F2">2F</xref>, <xref ref-type="fig" rid="F3">3C</xref>). Second pair of tentacular cirri present laterally on segment 2 with dorsal and ventral ear-shaped lobes at the base (Figs <xref ref-type="fig" rid="F1">1B</xref>, <xref ref-type="fig" rid="F2">2F</xref>, <xref ref-type="fig" rid="F3">3C</xref>). Segment 2 with an incised ventral ridge, forming glandular lobes (Fig. <xref ref-type="fig" rid="F1">1B</xref>). Segment 2 without anterodorsal lobe (Figs <xref ref-type="fig" rid="F1">1B</xref>, <xref ref-type="fig" rid="F2">2D</xref>, <xref ref-type="fig" rid="F3">3A</xref>).</p><p>Segment 3 with a large midventral lobe (Figs <xref ref-type="fig" rid="F1">1A</xref>, <xref ref-type="fig" rid="F2">2E</xref>, <xref ref-type="fig" rid="F3">3B</xref>), a pair of dorsolateral lobes with crenulated margin (Figs <xref ref-type="fig" rid="F1">1B</xref>, <xref ref-type="fig" rid="F2">2D</xref>, <xref ref-type="fig" rid="F2">2F</xref>, <xref ref-type="fig" rid="F3">3A</xref>, <xref ref-type="fig" rid="F3">3D</xref>), and a pair of lateral lamellate branchiae (Figs <xref ref-type="fig" rid="F1">1B</xref>, <xref ref-type="fig" rid="F2">2F</xref>, <xref ref-type="fig" rid="F3">3C</xref>).</p><p>Segment 4 with a small midventral lobe (Figs <xref ref-type="fig" rid="F1">1A</xref>, <xref ref-type="fig" rid="F2">2E</xref>, <xref ref-type="fig" rid="F3">3B</xref>), a pair of larger lateral ventral lobes (Figs <xref ref-type="fig" rid="F1">1A</xref>, <xref ref-type="fig" rid="F2">2E</xref>, <xref ref-type="fig" rid="F3">3B</xref>), and a pair of lateral lamellate branchiae (Figs <xref ref-type="fig" rid="F1">1B</xref>, <xref ref-type="fig" rid="F2">2F</xref>, <xref ref-type="fig" rid="F3">3C</xref>). Large subquadrate glandular lobes arise ventrally at base of branchiae (Fig. <xref ref-type="fig" rid="F1">1A</xref>). Segment 4 with smooth dorsum (Figs <xref ref-type="fig" rid="F1">1B</xref>, <xref ref-type="fig" rid="F2">2B</xref>, <xref ref-type="fig" rid="F3">3A</xref>).</p><p>Segments 5 to 7 (chaetigers 1 to 3) with notopodia and notochaetae only (Figs <xref ref-type="fig" rid="F1">1B</xref>, <xref ref-type="fig" rid="F2">2F</xref>); anteroventral lobe large and broad (Figs <xref ref-type="fig" rid="F1">1A</xref>, <xref ref-type="fig" rid="F2">2E</xref>, <xref ref-type="fig" rid="F3">3B</xref>). Segment 5 with a small mid<!--PageBreak-->ventral lobe, and a pair of huge lateral ventral lobes covering much of the venter. Segment 6 with a small midventral lobe, and a pair of larger lateral ventral lobes. Segment 7 with a raised ventral lobe running through the venter. Segments 8 to 20 (chaetigers 4 to 16) biramous with wedge-shaped notopodia and lobe-shaped neuropodia. Notopodia with two kinds of simple chaetae: one slender, with sub-distal serrations along one side (Figs <xref ref-type="fig" rid="F1">1D</xref>, <xref ref-type="fig" rid="F3">3F–I</xref>); the other stout, with finely hirsute surface on one side, tapering <!--PageBreak--><!--PageBreak--><!--PageBreak--><!--PageBreak-->to an acute tip (Figs <xref ref-type="fig" rid="F1">1E</xref>, <xref ref-type="fig" rid="F1">1F</xref>, <xref ref-type="fig" rid="F3">3J</xref>). Neuropodia with uncini arranged in one row along raised ridge of the tori. Uncini with two or three longitudinal rows of teeth, each row with 7 to 9 major teeth (Figs <xref ref-type="fig" rid="F1">1G</xref>, <xref ref-type="fig" rid="F3">3K–O</xref>).</p><p>Segment 21 achaetous, with a pair of large lobes covering much of the lateral sides of the body (Figs <xref ref-type="fig" rid="F1">1C</xref>, <xref ref-type="fig" rid="F2">2G</xref>, <xref ref-type="fig" rid="F3">3P</xref>).</p><p>Scaphe formed by fusion of 5 posterior segments, distinctly separated from abdomen (Fig. <xref ref-type="fig" rid="F3">3Q</xref>). Scaphe ovoid, slightly convex dorsally, with two pairs of lappets on lateral margin (Figs <xref ref-type="fig" rid="F1">1C</xref>, <xref ref-type="fig" rid="F1">1D</xref>, <xref ref-type="fig" rid="F2">2G</xref>, <xref ref-type="fig" rid="F3">3P</xref>), and four small triangular lappets on distal margin (Fig. <xref ref-type="fig" rid="F3">3Q</xref>). Scaphal hooks 26 to 39 pairs, short, with a slightly bent tip (Fig. <xref ref-type="fig" rid="F3">3E</xref>). Anal tongue oval, with smooth margin extending beyond posterior scaphal margin (Figs <xref ref-type="fig" rid="F1">1C</xref>, <xref ref-type="fig" rid="F3">3P</xref>, <xref ref-type="fig" rid="F3">3Q</xref>).</p><p>Tube yellowish, conical, straight, composed of sand grains and shell fragments held together by cement (Fig. <xref ref-type="fig" rid="F2">2A</xref>).</p></tp:treatment-sec><tp:treatment-sec sec-type="Variation in morphological characters"><title>Variation in morphological characters.</title><p>A number of morphological characters exhibit variations (Table <xref ref-type="table" rid="T1">1</xref>). Specifically, the body length ranges from 10.2 to 50.7 mm, the widest width of anterior body ranges from 2.2 to 6.9 mm, the numbers of cephalic veil cirri range from 11 to 16, the pairs of paleae range from 8 to 11, the number of triangular lappets on the raised opercular rim varies from 20 to 25, and the number of pairs of scaphal hooks ranges from 25 to 37. The <abbrev xmlns:xlink="http://www.w3.org/1999/xlink" xlink:type="simple"><def><p>widest width of anterior body </p></def>(BW)</abbrev> and <abbrev xmlns:xlink="http://www.w3.org/1999/xlink" xlink:type="simple"><def><p>body length </p></def>(BL)</abbrev> are positively correlated: <abbrev xmlns:xlink="http://www.w3.org/1999/xlink" xlink:title="body length" xlink:type="simple">BL</abbrev> = 0.7469BW - 3.6038, R<sup>2</sup> = 0.8252, <italic>P</italic> &lt; 0.001, n = 15. Correlational analysis between <abbrev xmlns:xlink="http://www.w3.org/1999/xlink" xlink:title="widest width of anterior body" xlink:type="simple">BW</abbrev>, which is considered to be less affected by fixation than <abbrev xmlns:xlink="http://www.w3.org/1999/xlink" xlink:title="body length" xlink:type="simple">BL</abbrev>, and other quantitative parameters in Table <xref ref-type="table" rid="T1">1</xref> shows that <abbrev xmlns:xlink="http://www.w3.org/1999/xlink" xlink:title="widest width of anterior body" xlink:type="simple">BW</abbrev> had significant positive correlation only with the number of <abbrev xmlns:xlink="http://www.w3.org/1999/xlink" xlink:type="simple"><def><p>scaphal hooks </p></def>(SH)</abbrev>: <abbrev xmlns:xlink="http://www.w3.org/1999/xlink" xlink:title="scaphal hooks" xlink:type="simple">SH</abbrev> = 2.3185BW + 20.213, R<sup>2</sup> = 0.3419, <italic>P</italic> = 0.036, n = 13.</p></tp:treatment-sec><tp:treatment-sec sec-type="Type locality and distribution"><title>Type locality and distribution.</title><p>Currently only known from Daya Bay and Honghai Bay, Guangdong in the northern South China Sea.</p></tp:treatment-sec><tp:treatment-sec><!--Section generated to contain objects referenced in tp:taxon-treatment.--><table-wrap id="T1" position="float" orientation="portrait"><label>Table 1.</label><caption><p>Major morphological characters and collection information for the type specimens of <italic><tp:taxon-name><tp:taxon-name-part taxon-name-part-type="genus">Amphictene</tp:taxon-name-part> <tp:taxon-name-part taxon-name-part-type="species">alata</tp:taxon-name-part></tp:taxon-name></italic> sp. n.</p></caption><table id="TID0EPJAE" rules="all"><tbody><tr><th rowspan="2" colspan="1">Catalogue number</th><th rowspan="2" colspan="1">Body length (mm)</th><th rowspan="2" colspan="1">Anterior body width (mm)</th><th rowspan="2" colspan="1">Number of cirri on cephalic veil</th><th rowspan="2" colspan="1">Pairs of paleae</th><th rowspan="2" colspan="1">Pairs of scaphal hooks</th><th rowspan="2" colspan="1">Number of lappets on opercular rim</th><th rowspan="2" colspan="1">Collection date<break/> (yyyy/mm/dd)</th><th rowspan="1" colspan="2">Location</th><th rowspan="2" colspan="1">Water depth (m)</th></tr><tr><th rowspan="1" colspan="1">N(°)</th><th rowspan="1" colspan="1">E(°)</th></tr><tr><td rowspan="1" colspan="1"><bold>Holotype</bold></td><td rowspan="1" colspan="1"/><td rowspan="1" colspan="1"/><td rowspan="1" colspan="1"/><td rowspan="1" colspan="1"/><td rowspan="1" colspan="1"/><td rowspan="1" colspan="1"/><td rowspan="1" colspan="1"/><td rowspan="1" colspan="1"/><td rowspan="1" colspan="1"/><td rowspan="1" colspan="1"/></tr><tr><td rowspan="1" colspan="1">MBM283388</td><td rowspan="1" colspan="1">27.9</td><td rowspan="1" colspan="1">4.6</td><td rowspan="1" colspan="1">15</td><td rowspan="1" colspan="1">9</td><td rowspan="1" colspan="1">26</td><td rowspan="1" colspan="1">22</td><td rowspan="1" colspan="1">2013/12/24</td><td rowspan="1" colspan="1"><named-content xmlns:xlink="http://www.w3.org/1999/xlink" content-type="dwc:verbatimLatitude" xlink:type="simple">22.52333</named-content></td><td rowspan="1" colspan="1"><named-content xmlns:xlink="http://www.w3.org/1999/xlink" content-type="dwc:verbatimLongitude" xlink:type="simple">115.09167</named-content></td><td rowspan="1" colspan="1">22.5</td></tr><tr><td rowspan="1" colspan="1"><bold>Paratype</bold></td><td rowspan="1" colspan="1"/><td rowspan="1" colspan="1"/><td rowspan="1" colspan="1"/><td rowspan="1" colspan="1"/><td rowspan="1" colspan="1"/><td rowspan="1" colspan="1"/><td rowspan="1" colspan="1"/><td rowspan="1" colspan="1"/><td rowspan="1" colspan="1"/><td rowspan="1" colspan="1"/></tr><tr><td rowspan="1" colspan="1">SCSMBC006677</td><td rowspan="1" colspan="1">29.4</td><td rowspan="1" colspan="1">5.3</td><td rowspan="1" colspan="1">11</td><td rowspan="1" colspan="1">10</td><td rowspan="1" colspan="1">26</td><td rowspan="1" colspan="1">24</td><td rowspan="1" colspan="1">2013/5/20</td><td rowspan="1" colspan="1"><named-content xmlns:xlink="http://www.w3.org/1999/xlink" content-type="dwc:verbatimLatitude" xlink:type="simple">22.5880</named-content></td><td rowspan="1" colspan="1"><named-content xmlns:xlink="http://www.w3.org/1999/xlink" content-type="dwc:verbatimLongitude" xlink:type="simple">114.5886</named-content></td><td rowspan="1" colspan="1">14.5</td></tr><tr><td rowspan="1" colspan="1">SCSMBC006678</td><td rowspan="1" colspan="1">36.1</td><td rowspan="1" colspan="1">3.9</td><td rowspan="1" colspan="1">13</td><td rowspan="1" colspan="1">8</td><td rowspan="1" colspan="1">29</td><td rowspan="1" colspan="1">22</td><td rowspan="1" colspan="1">2013/5/20</td><td rowspan="1" colspan="1"><named-content xmlns:xlink="http://www.w3.org/1999/xlink" content-type="dwc:verbatimLatitude" xlink:type="simple">22.5880</named-content></td><td rowspan="1" colspan="1"><named-content xmlns:xlink="http://www.w3.org/1999/xlink" content-type="dwc:verbatimLongitude" xlink:type="simple">114.5886</named-content></td><td rowspan="1" colspan="1">14.5</td></tr><tr><td rowspan="1" colspan="1">SCSMBC006679</td><td rowspan="1" colspan="1">34.5</td><td rowspan="1" colspan="1">4.7</td><td rowspan="1" colspan="1">13</td><td rowspan="1" colspan="1">8</td><td rowspan="1" colspan="1">37</td><td rowspan="1" colspan="1">24</td><td rowspan="1" colspan="1">2013/5/20</td><td rowspan="1" colspan="1"><named-content xmlns:xlink="http://www.w3.org/1999/xlink" content-type="dwc:verbatimLatitude" xlink:type="simple">22.57611</named-content></td><td rowspan="1" colspan="1"><named-content xmlns:xlink="http://www.w3.org/1999/xlink" content-type="dwc:verbatimLongitude" xlink:type="simple">114.68444</named-content></td><td rowspan="1" colspan="1">14.5</td></tr><tr><td rowspan="1" colspan="1">SCSMBC006680</td><td rowspan="1" colspan="1">38.8</td><td rowspan="1" colspan="1">5.8</td><td rowspan="1" colspan="1">15</td><td rowspan="1" colspan="1">9</td><td rowspan="1" colspan="1">39</td><td rowspan="1" colspan="1">24</td><td rowspan="1" colspan="1">2013/10/25</td><td rowspan="1" colspan="1"><named-content xmlns:xlink="http://www.w3.org/1999/xlink" content-type="dwc:verbatimLatitude" xlink:type="simple">22.5880</named-content></td><td rowspan="1" colspan="1"><named-content xmlns:xlink="http://www.w3.org/1999/xlink" content-type="dwc:verbatimLongitude" xlink:type="simple">114.6786</named-content></td><td rowspan="1" colspan="1">15.0</td></tr><tr><td rowspan="1" colspan="1">AMW.48292</td><td rowspan="1" colspan="1">33.0</td><td rowspan="1" colspan="1">4.0</td><td rowspan="1" colspan="1">14</td><td rowspan="1" colspan="1">10</td><td rowspan="1" colspan="1">32</td><td rowspan="1" colspan="1">21</td><td rowspan="1" colspan="1">2013/9/27</td><td rowspan="1" colspan="1"><named-content xmlns:xlink="http://www.w3.org/1999/xlink" content-type="dwc:verbatimLatitude" xlink:type="simple">22.5914</named-content></td><td rowspan="1" colspan="1"><named-content xmlns:xlink="http://www.w3.org/1999/xlink" content-type="dwc:verbatimLongitude" xlink:type="simple">114.5539</named-content></td><td rowspan="1" colspan="1">12.0</td></tr><tr><td rowspan="1" colspan="1">MBM283389</td><td rowspan="1" colspan="1">50.7</td><td rowspan="1" colspan="1">6.7</td><td rowspan="1" colspan="1">13</td><td rowspan="1" colspan="1">11</td><td rowspan="1" colspan="1">35</td><td rowspan="1" colspan="1">22</td><td rowspan="1" colspan="1">2013/9/27</td><td rowspan="1" colspan="1"><named-content xmlns:xlink="http://www.w3.org/1999/xlink" content-type="dwc:verbatimLatitude" xlink:type="simple">22.55940</named-content></td><td rowspan="1" colspan="1"><named-content xmlns:xlink="http://www.w3.org/1999/xlink" content-type="dwc:verbatimLongitude" xlink:type="simple">114.61190</named-content></td><td rowspan="1" colspan="1">20.0</td></tr><tr><td rowspan="1" colspan="1">MBM283390</td><td rowspan="1" colspan="1">48.8</td><td rowspan="1" colspan="1">6.9</td><td rowspan="1" colspan="1">n.r.</td><td rowspan="1" colspan="1">9</td><td rowspan="1" colspan="1">36</td><td rowspan="1" colspan="1">22</td><td rowspan="1" colspan="1">2013/9/27</td><td rowspan="1" colspan="1"><named-content xmlns:xlink="http://www.w3.org/1999/xlink" content-type="dwc:verbatimLatitude" xlink:type="simple">22.5594</named-content></td><td rowspan="1" colspan="1"><named-content xmlns:xlink="http://www.w3.org/1999/xlink" content-type="dwc:verbatimLongitude" xlink:type="simple">114.6119</named-content></td><td rowspan="1" colspan="1">20.0</td></tr><tr><td rowspan="1" colspan="1">MBM283391</td><td rowspan="1" colspan="1">30.8</td><td rowspan="1" colspan="1">4.0</td><td rowspan="1" colspan="1">13</td><td rowspan="1" colspan="1">9</td><td rowspan="1" colspan="1">34</td><td rowspan="1" colspan="1">20</td><td rowspan="1" colspan="1">2013/10/24</td><td rowspan="1" colspan="1"><named-content xmlns:xlink="http://www.w3.org/1999/xlink" content-type="dwc:verbatimLatitude" xlink:type="simple">22.5914</named-content></td><td rowspan="1" colspan="1"><named-content xmlns:xlink="http://www.w3.org/1999/xlink" content-type="dwc:verbatimLongitude" xlink:type="simple">114.5539</named-content></td><td rowspan="1" colspan="1">13.0</td></tr><tr><td rowspan="1" colspan="1">MBM283392</td><td rowspan="1" colspan="1">26.3</td><td rowspan="1" colspan="1">5.0</td><td rowspan="1" colspan="1">n.r.</td><td rowspan="1" colspan="1">9</td><td rowspan="1" colspan="1">33</td><td rowspan="1" colspan="1">n.r.</td><td rowspan="1" colspan="1">2013/8/28</td><td rowspan="1" colspan="1"><named-content xmlns:xlink="http://www.w3.org/1999/xlink" content-type="dwc:verbatimLatitude" xlink:type="simple">22.55942</named-content></td><td rowspan="1" colspan="1"><named-content xmlns:xlink="http://www.w3.org/1999/xlink" content-type="dwc:verbatimLongitude" xlink:type="simple">114.61192</named-content></td><td rowspan="1" colspan="1">16.0</td></tr><tr><td rowspan="1" colspan="1">SCSMBC006681</td><td rowspan="1" colspan="1">14.0</td><td rowspan="1" colspan="1">2.2</td><td rowspan="1" colspan="1">13</td><td rowspan="1" colspan="1">11</td><td rowspan="1" colspan="1">n.r.</td><td rowspan="1" colspan="1">20</td><td rowspan="1" colspan="1">2014/1/23</td><td rowspan="1" colspan="1"><named-content xmlns:xlink="http://www.w3.org/1999/xlink" content-type="dwc:verbatimLatitude" xlink:type="simple">22.5914</named-content></td><td rowspan="1" colspan="1"><named-content xmlns:xlink="http://www.w3.org/1999/xlink" content-type="dwc:verbatimLongitude" xlink:type="simple">114.5539</named-content></td><td rowspan="1" colspan="1">12.0</td></tr><tr><td rowspan="1" colspan="1">SCSMBC006682</td><td rowspan="1" colspan="1">10.2</td><td rowspan="1" colspan="1">2.4</td><td rowspan="1" colspan="1">n.r.</td><td rowspan="1" colspan="1">11</td><td rowspan="1" colspan="1">n.r.</td><td rowspan="1" colspan="1">20</td><td rowspan="1" colspan="1">2014/8/21</td><td rowspan="1" colspan="1"><named-content xmlns:xlink="http://www.w3.org/1999/xlink" content-type="dwc:verbatimLatitude" xlink:type="simple">22.6247</named-content></td><td rowspan="1" colspan="1"><named-content xmlns:xlink="http://www.w3.org/1999/xlink" content-type="dwc:verbatimLongitude" xlink:type="simple">114.6719</named-content></td><td rowspan="1" colspan="1">13.0</td></tr><tr><td rowspan="1" colspan="1">AMW.48293</td><td rowspan="1" colspan="1">25.0</td><td rowspan="1" colspan="1">4.0</td><td rowspan="1" colspan="1">16</td><td rowspan="1" colspan="1">10</td><td rowspan="1" colspan="1">26</td><td rowspan="1" colspan="1">25</td><td rowspan="1" colspan="1">2014/8/21</td><td rowspan="1" colspan="1"><named-content xmlns:xlink="http://www.w3.org/1999/xlink" content-type="dwc:verbatimLatitude" xlink:type="simple">22.6083</named-content></td><td rowspan="1" colspan="1"><named-content xmlns:xlink="http://www.w3.org/1999/xlink" content-type="dwc:verbatimLongitude" xlink:type="simple">114.7288</named-content></td><td rowspan="1" colspan="1">12.0</td></tr><tr><td rowspan="1" colspan="1">AMW.48294</td><td rowspan="1" colspan="1">16.0</td><td rowspan="1" colspan="1">2.8</td><td rowspan="1" colspan="1">16</td><td rowspan="1" colspan="1">9</td><td rowspan="1" colspan="1">25</td><td rowspan="1" colspan="1">22</td><td rowspan="1" colspan="1">2014/8/19</td><td rowspan="1" colspan="1"><named-content xmlns:xlink="http://www.w3.org/1999/xlink" content-type="dwc:verbatimLatitude" xlink:type="simple">22.54550</named-content></td><td rowspan="1" colspan="1"><named-content xmlns:xlink="http://www.w3.org/1999/xlink" content-type="dwc:verbatimLongitude" xlink:type="simple">114.87067</named-content></td><td rowspan="1" colspan="1">6.0</td></tr><tr><td rowspan="1" colspan="1">SCSMBC006683</td><td rowspan="1" colspan="1">45.2</td><td rowspan="1" colspan="1">5.8</td><td rowspan="1" colspan="1">16</td><td rowspan="1" colspan="1">10</td><td rowspan="1" colspan="1">32</td><td rowspan="1" colspan="1">22</td><td rowspan="1" colspan="1">2015/3/20</td><td rowspan="1" colspan="1"><named-content xmlns:xlink="http://www.w3.org/1999/xlink" content-type="dwc:verbatimLatitude" xlink:type="simple">22.5930</named-content></td><td rowspan="1" colspan="1"><named-content xmlns:xlink="http://www.w3.org/1999/xlink" content-type="dwc:verbatimLongitude" xlink:type="simple">114.5532</named-content></td><td rowspan="1" colspan="1">10.0</td></tr></tbody></table><table-wrap-foot><fn><p>n.r.: character not recorded due to specimen damage.</p></fn></table-wrap-foot></table-wrap></tp:treatment-sec></tp:taxon-treatment>
